# Supplementary material for: Microsurgical Reconstruction with Free Tissue Transfer in Skin Cancer Patients: A Systematic Review
Source: Cancers (Basel). 2025 Jul 17;17(14):2371. doi: 10.3390/cancers17142371 (PMC12293606; doi:10.3390/cancers17142371)
Supplement: Supplementary file 1 [file cancers-17-02371-s001.zip]

Archive with 1 entries (1 files):
- cancers-3705987-supplementary.pdf
